# Supplementary material for: Factors correlated with visual outcomes at two and four years after vitreous surgery for proliferative diabetic retinopathy
Source: PLoS One. 2021 Jan 14;16(1):e0244281. doi: 10.1371/journal.pone.0244281 (PMC7808600; doi:10.1371/journal.pone.0244281)
Supplement: S1 File — (XLSX) [file pone.0244281.s001.xlsx]

## Sheet: Supporting S1
Patient ID	age	sex(male:1,female:0)	Duration from visual loss awareness to the primary surgery (months)	Hypertension	Diabetes mellitus duration (years)	HbA1c	Oral medication for diabetes mellitus	Insulin treatment	Diabetic nephropathy	History of coronary heart disease and/or stroke	Anticoagulant and/or antiplatelet agent administration	Intraocular lens implantation	Preoperative retinal photocoagulation	Intravitreal injection of triamcinolone acetonide	Rubeosis iridis	Ocular hypertension	Vitreous hemorrhage	Posterior vitreous detachment	Fibrovascular membrane	Retinal detachment	Macular detachment	Cataract surgery	Intraoperative retinal photocoagulation	Gas tamponade	Silicone oil tamponade	Intraoperative complications	MIVS	Reoperation	Postoperative complications	Postope NVG	Postope DME	Systolic BP	Diastolic BP	Heart rate	TP	Alb	T.Bil	AST	ALT	LDH	BUN	Crea	eGFR	UA	Na	K	Cl	TG	TC
1	37	1	2	1	3	8.8	1	0	1	0	0	0	1	0	0	0	1	0	1	0	0	0	1	0	0	0	0	0	0	0	0	141	89	69	7.6	4.2	0.6	15	18	182	20	1.26	48	7.5	142	4.7	105	264	245
2	48	1	28	0	8	7.3	0	1	1	0	0	0	1	0	0	0	1	0	0	0	0	1	0	0	0	0	0	0	1	0	0	153	83	83	6.7	4	1.1	24	20	304	14	1.1	57.5	7.1	142	4.7	106	131	240
3	48	0	1	0	2	7	1	0	0	0	0	1	1	0	0	0	1	0	1	1	0	0	1	0	0	0	0	0	0	0	0	110	67	71	7.4	4.4	0.7	14	16	145	15	0.69	70.8	5.4	143	3.9	106	183	177
4	67	1	4	1	12	6.3	1	0	1	1	0	0	0	0	0	0	1	1	1	0	0	1	1	0	0	0	0	0	0	0	0	164	92	74	7.6	4.6	0.7	18	16	158	18	0.97	60.3	5.3	141	4.1	104	346	184
5	60	0	5	0	7	7.4	0	1	0	0	0	1	1	0	0	0	1	0	0	0	0	0	1	0	0	0	0	0	0	0	0	161	85	69	7.2	4.7	1	19	18	188	8	0.23	221	2.2	141	4.4	104	86	226
6	50	1	2	1	10	7	0	0	1	0	0	0	0	0	0	0	1	1	0	0	0	1	1	0	0	0	0	0	0	0	0	148	78	75	6.6	3.7	0.4	12	13	203	30	2.06	28.6	10.7	141	5.3	108	356	209
7	62	1	1	0	24	6.8	0	1	0	0	0	1	1	0	0	0	1	0	0	0	0	0	0	0	0	0	0	0	0	0	0	170	105	55	7.3	4.4	0.7	34	40	202	17	0.87	65.9	3.9	142	4.5	104	148	210
8	61	1	0	0	10	6.1	1	0	0	0	0	1	1	0	0	0	1	1	1	0	0	0	0	0	0	0	0	0	0	0	0	131	73	58	6.9	4.3	0.8	18	16	174	15	0.94	63.8	3.2	138	4.6	99	71	181
9	62	1	7	1	12	6.6	1	0	1	0	1	0	1	0	0	0	1	1	0	0	0	0	1	0	0	0	0	0	0	0	0	168	80	89	6	2.9	0.3	12	12	175	41	5.64	7.6	5.9	139	5	105	338	207
10	60	1	1	1	12	7.4	1	0	1	0	1	0	1	0	0	0	1	1	0	0	0	0	1	0	0	0	0	0	0	0	1	202	93	72	7.2	4.3	0.3	36	50	253	34	2.96	18.3	7.3	142	5.4	111	166	200
11	73	1	1	1	10	6	1	0	1	1	1	1	1	0	0	0	1	0	0	0	0	0	0	0	0	0	0	0	0	0	0	202	92	54	7.1	3.4	0.4	21	17	225	37	2.25	21.3	7.6	141	4.3	105	730	312
12	62	1	16	1	10	6.5	0	1	1	0	0	0	1	0	0	0	1	0	1	0	0	1	0	0	0	0	0	0	0	0	0	157	73	68	6.8	4.3	0.4	24	26	219	19	0.97	58.1	5.6	141	4.5	104	112	138
13	33	1	4	0	12	10.6	0	1	0	0	0	0	1	0	0	0	1	0	0	0	0	0	0	0	0	0	0	0	0	0	0	186	115	89	5.9	3.5	0.5	22	27	186	7	0.79	83.7	6	137	4	101	90	197
14	47	1	5	0	12	6.5	0	1	1	0	0	0	1	0	1	1	1	1	0	0	0	1	1	0	0	0	0	0	0	0	0	158	82	83	6.5	3.9	0.3	26	23	258	14	1.04	61.6	8.1	141	3.6	107	190	214
15	60	1	2	1	5	5.8	0	1	1	1	1	1	1	0	0	0	1	0	1	0	0	0	1	0	0	0	0	0	0	0	0	128	80	77	7.2	4.1	0.6	27	14	175	28	1.24	44.1	6.1	141	4.3	102	50	124
16	59	1	1	1	4	8.4	1	1	1	0	0	1	1	0	0	0	1	0	0	0	0	0	1	0	0	0	0	0	0	0	0	141	93	90	6.5	4.2	0.6	29	37	237	24	0.76	81.3	3.7	140	4.4	104	290	328
17	57	1	0	1	20	5	0	1	1	1	1	1	1	0	0	0	1	0	0	0	0	0	1	0	0	0	0	0	0	0	0	145	75	76	7.3	4	0.5	17	21	281	52	3.92	13.6	7.1	142	5.6	112	130	136
18	58	1	1	1	20	5	0	1	1	1	1	1	1	0	0	0	1	1	0	0	0	0	0	0	0	0	0	1	1	0	0	117	70	77	7.1	4.2	0.6	28	51	270	52	3.88	13.8	7.6	145	4.9	109	194	138
19	75	0	2	0	35	8.3	0	1	0	0	0	1	0	0	1	0	1	1	0	0	0	0	1	0	0	0	0	0	0	0	0	142	78	65	7.3	4.1	0.5	15	11	194	14	0.54	81.5	3.1	139	4.5	102	307	224
20	57	1	4	0	12	7.4	0	1	0	0	0	1	1	0	0	0	1	0	0	0	0	0	1	0	0	0	0	0	0	0	0	132	70	70	6.6	4.5	0.7	22	23	173	14	0.68	92.7	3.9	141	4.4	105	54	152
21	61	1	1	0	12	7.4	0	1	1	0	1	1	1	0	0	0	1	1	1	0	0	0	1	0	0	0	0	0	0	0	0	135	85	68	6.7	4.2	0.6	28	41	201	15	1.15	51.2	4.9	142	4.3	108	113	139
22	49	1	1	0	18	10.5	0	1	1	0	0	0	1	0	0	0	1	0	0	0	0	1	1	0	0	0	0	0	0	0	0	145	88	82	6.8	4.3	0.6	10	11	180	10	0.8	81	4.2	138	4.1	99	143	207
23	59	0	2	0	10	8.4	0	1	0	1	1	0	0	0	0	0	1	1	0	0	0	1	1	0	0	0	0	0	0	0	0	126	91	61	7.4	4.5	0.6	17	21	149	19	0.6	77.8	4.3	139	4.2	102	221	193
24	49	1	1	1	11	7.5	1	0	1	0	0	0	1	0	0	0	1	1	0	0	0	1	1	0	0	0	0	0	0	0	0	137	97	67	7.5	4	1.1	48	72	171	27	1.27	48.9	6.7	140	4.4	100	156	220
25	63	0	3	1	12	9.5	1	1	0	0	0	0	1	0	0	0	1	1	0	0	0	1	0	0	0	0	0	0	0	0	0	115	55	79	7.3	3.9	0.4	25	35	253	18	0.45	104.6	4	140	4.4	104	42	245
26	52	0	2	1	3	7.3	0	1	1	1	1	0	1	0	0	0	1	0	0	0	0	1	1	0	0	0	0	0	0	0	0	143	97	57	7.4	4.3	0.4	17	17	175	10	0.65	73.9	5	139	4	103	232	179
27	50	1	0	1	12	7.3	0	1	1	0	0	0	1	0	0	0	1	1	0	0	0	0	0	0	0	0	0	1	1	0	0	153	91	95	7.2	4.4	0.5	12	11	228	48	3.59	13.4	8.1	141	4.9	107	408	272
28	41	1	1	1	13	6.5	1	0	1	0	0	0	1	0	0	0	1	0	0	0	0	0	1	0	0	0	0	0	0	0	0	137	63	55	6.7	3.7	0.4	14	12	183	58	7.01	6.4	8.6	140	5	105	110	234
29	45	1	1	1	2	8.9	0	1	1	0	0	0	1	0	0	0	1	0	0	0	0	1	1	0	0	0	0	0	1	0	0	150	75	90	7	4	0.3	14	18	165	17	1.17	50	6.2	141	4.4	103	828	265
30	49	1	1	1	11	7.5	1	0	1	0	0	0	1	0	0	0	1	1	0	0	0	1	1	0	0	0	0	0	0	0	0	157	93	73	7.5	4	1.1	48	72	171	27	1.27	48.9	6.7	140	4.4	100	156	220
31	51	0	4	0	3	6.3	0	1	0	0	0	1	1	0	0	0	0	0	1	1	0	0	1	0	0	0	0	0	0	0	0	150	80	84	7.4	4.2	0.5	16	22	215	17	0.57	83.1	3.5	140	4.3	105	123	208
32	48	1	1	0	12	6.9	0	1	1	0	0	0	1	1	1	0	1	0	0	0	0	1	0	0	0	0	0	0	0	0	1	142	82	77	6.1	3.5	0.2	18	19	237	16	1.19	53.1	6.7	141	3.8	107	456	238
33	59	1	0	1	10	6.8	1	0	1	0	0	0	1	0	0	0	0	0	1	1	0	1	1	0	0	0	0	0	0	0	0	120	63	66	6.8	3.7	0.5	17	16	260	25	1.3	41.9	4.1	141	5.9	108	158	268
34	73	1	1	1	24	7.4	0	1	1	1	1	0	1	0	0	0	1	0	1	0	0	1	0	0	0	0	0	0	0	0	0	128	70	70	7.5	3.7	0.4	22	14	172	16	0.93	59	5.5	138	4.9	102	106	162
35	53	0	11	1	12	5.7	1	1	1	0	0	0	1	0	0	0	1	0	1	0	0	1	1	0	0	0	0	0	1	0	0	128	71	94	7.4	3.7	0.5	12	6	177	21	1.18	38.5	7	142	4.7	106	195	185
36	51	0	1	1	7	7.4	0	1	1	1	1	0	1	0	0	0	1	0	1	1	1	1	0	1	0	0	0	1	1	0	0	116	58	84	7	3.5	0.6	20	14	302	36	1.16	39.7	9	141	4.4	103	136	302
37	30	1	0	0	0	12.8	0	1	0	0	0	0	0	0	0	0	0	0	1	1	1	0	1	1	0	0	0	0	0	0	0	124	86	63	6.5	4.2	0.6	13	16	158	13	0.58	22.4	4	140	4.8	102	74	186
38	40	1	2	0	10	10.7	1	0	1	0	0	0	1	0	0	0	1	0	0	0	0	0	1	0	0	0	0	0	0	0	1	122	79	78	5.3	2.4	0.5	18	17	154	26	2.34	26.6	6.8	140	4.2	108	576	228
39	62	0	1	0	23	8.3	1	1	0	0	0	0	1	0	0	0	1	0	0	0	0	1	1	0	0	0	0	0	1	0	0	142	82	63	7.4	4.4	0.5	14	16	207	19	0.59	78.1	4.1	142	4.2	108	135	186
40	70	1	3	0	15	8.1	1	0	0	0	0	1	1	0	0	0	1	0	0	0	0	1	1	0	0	0	0	0	1	0	0	129	74	51	6.7	4	0.5	14	15	191	16	0.92	62.3	7.5	139	4.9	102	205	150
41	69	1	3	1	10	6.7	0	1	1	0	0	0	0	0	0	0	1	0	1	0	0	1	1	1	0	1	0	0	0	0	0	150	79	72	7.2	4.3	0.5	25	17	207	17	1.04	52.5	6	142	4.4	105	84	213
42	59	1	4	1	15	5.7	1	0	1	0	0	0	1	0	0	0	1	0	1	0	0	0	1	0	0	1	0	0	0	0	0	146	77	75	6.1	2.9	0.6	25	16	230	21	1.14	52.2	6.4	142	5.1	109	97	225
43	54	0	2	1	10	7.7	0	1	0	0	0	0	1	0	0	0	1	0	0	0	0	1	1	0	0	0	0	0	0	0	0	114	66	66	8	4.8	0.7	37	54	221	11	0.9	48.3	2.7	141	4.4	100	110	207
44	71	1	2	1	21	8.1	1	0	0	1	1	0	1	0	0	0	1	0	0	0	0	1	0	0	0	0	1	1	1	0	0	118	58	81	6.7	4.3	0.8	16	23	221	20	0.86	66.8	5.9	137	4.7	104	167	130
45	45	1	10	0	35	7.1	1	0	1	0	0	0	1	0	0	0	1	0	1	0	0	0	1	0	0	0	1	0	1	0	1	140	97	68	7.1	4.4	1.1	14	27	156	10	0.77	86.6	6.3	136	3.9	99	97	144
46	47	1	4	1	12	7.7	1	1	0	0	0	0	1	0	0	0	1	0	0	0	0	1	1	0	0	0	1	0	0	0	0	133	95	90	7.1	4.6	1	15	25	147	11	0.8	82	5.6	140	4.2	102	102	125
47	53	0	1	1	13	7.1	1	1	0	0	0	0	1	0	0	0	1	0	0	1	0	1	1	0	0	0	1	0	0	0	1	124	72	85	7.4	4.6	0.6	29	40	237	19	0.52	91.4	3.7	143	3.8	106	56	162
48	64	1	5	1	35	6.3	0	1	1	1	1	0	1	0	0	0	1	0	0	0	0	1	1	0	0	1	1	0	0	0	0	161	91	81	7.9	4.8	0.5	17	9	198	15	1.01	55.1	3.2	136	4.3	101	260	178
49	52	1	1	0	20	5.7	1	0	1	0	0	0	1	0	0	0	1	0	1	0	0	0	0	0	0	0	1	0	1	0	0	121	67	67	6.6	4	0.4	16	19	190	20	0.87	68.3	5.9	139	5	106	86	185
50	50	1	1	1	25	7.4	0	1	1	0	0	0	0	0	0	0	1	1	0	0	0	0	1	0	0	0	1	0	0	0	0	168	98	61	6.8	3.6	0.7	18	16	242	26	2.42	21.1	7.3	142	4.5	108	241	242
51	61	0	3	1	15	6.6	0	1	1	0	0	0	1	0	0	0	1	0	0	0	0	1	0	0	0	0	1	0	0	0	0	145	62	67	6.6	3.4	0.4	20	15	230	59	2.95	12	8.1	142	4.8	107	130	199
52	59	0	1	0	1	6	1	0	0	0	0	0	1	0	0	0	1	0	0	0	0	1	1	0	0	0	1	0	0	0	0	114	67	69	7.3	4.7	0.8	19	19	130	16	0.42	114.9	4.5	143	4.5	106	95	185
53	80	1	1	1	2	6.3	0	1	1	0	1	1	1	0	0	0	1	0	0	0	0	0	1	0	0	0	1	0	0	0	0	123	59	64	5.9	2.6	0.7	13	9	174	20	1.06	51.8	5.8	142	4.5	110	175	205
54	64	0	0	1	12	9.5	0	1	1	1	1	1	1	0	0	0	1	1	0	0	0	0	1	1	0	1	1	0	0	0	0	148	85	62	7.3	4.2	0.5	16	16	206	14	0.81	54.7	4.1	145	4.4	106	169	188
55	40	1	3	1	2	6.3	1	0	1	1	1	0	1	0	0	0	1	0	1	1	0	0	1	0	0	0	1	0	0	0	0	165	101	83	5	2.2	0.4	49	83	241	30	3.39	17.7	6.7	136	3.9	103	175	205
56	52	1	2	1	1	6.1	0	0	1	0	0	0	1	0	0	0	1	0	0	0	0	1	1	0	0	0	1	0	1	0	0	148	69	63	7	4.6	0.8	14	14	220	47	4.72	11.4	10	139	4.6	104	117	243
57	60	1	1	0	8	7.7	0	1	1	0	0	1	1	0	0	0	1	0	1	0	0	0	1	0	0	0	1	0	0	0	0	139	96	89	5.9	3.5	1	13	12	318	15	1.12	52.9	5.9	138	4.7	98	201	262
58	60	1	1	0	8	7.7	0	1	1	0	0	1	1	0	0	0	1	0	0	0	0	0	1	0	0	0	1	0	0	0	0	162	106	100	5.9	3.5	1	13	12	318	15	1.12	52.9	5.9	138	4.7	98	201	262
59	54	1	1	1	1	5.2	1	0	1	0	0	0	0	0	0	0	1	0	1	0	0	0	1	0	0	0	1	0	0	0	0	169	77	75	6.2	3.6	0.7	21	16	237	18	0.87	71.9	6	143	4.5	107	38	191
60	67	1	0	1	34	6.2	0	1	1	0	0	0	1	0	0	0	1	0	1	0	0	1	1	0	0	0	1	0	0	0	0	122	61	53	6.8	3.8	0.6	18	15	163	16	0.86	65.7	5	145	4.1	105	98	180
61	41	1	6	1	13	6.5	1	0	1	0	0	0	1	0	0	0	1	1	1	0	0	0	1	0	0	0	1	0	1	0	0	181	101	81	6.7	3.7	0.4	14	12	183	58	7.01	6.4	8.6	140	5	105	110	234
62	62	0	1	1	13	8.3	0	1	1	1	0	0	0	0	0	0	1	0	1	0	0	1	1	0	0	0	1	0	0	0	0	132	84	85	6.8	3.7	0.3	11	10	174	18	0.39	122.3	4.2	140	3.9	103	106	202
63	52	1	1	1	10	8.9	1	0	1	0	0	0	1	0	0	0	0	0	1	1	1	1	1	0	0	0	1	0	0	0	0	147	95	72	7.1	4	0.5	19	16	207	13	0.62	105.3	4.8	137	4.6	101	175	205
64	40	1	6	1	2	6.3	1	0	1	1	1	0	0	0	0	0	1	0	1	0	0	0	1	0	0	0	1	1	1	0	0	89	73	90	5	2.2	0.4	49	83	241	30	3.39	17.7	6.7	136	3.9	103	175	205
65	52	1	3	0	30	12.3	0	1	0	0	0	0	1	0	1	0	0	0	1	0	0	1	1	0	0	0	1	0	0	0	0	129	82	72	7.8	4.7	1.1	49	70	277	15	0.63	103.5	7.2	143	4.8	101	122	223
66	62	1	4	1	5	8.5	1	0	0	0	0	0	1	0	0	0	1	0	1	0	0	1	1	0	0	0	1	0	0	0	0	114	79	62	7	4.2	1	14	13	192	20	1.12	52.7	5.1	138	4.8	103	71	159
67	45	1	0	1	14	6.7	1	0	1	0	0	0	1	0	0	0	0	0	1	1	1	1	0	1	0	0	1	0	0	0	0	109	65	71	8	4.2	0.4	6	14	215	36	8.78	6.1	4.2	136	3.7	98	154	124
68	76	1	0	1	11	6.7	1	0	1	0	0	0	1	0	0	0	1	0	0	0	0	1	1	0	0	0	1	0	0	0	0	129	70	62	6.5	3.8	0.8	16	14	180	14	0.64	91.2	3.6	146	4.1	108	57	142
69	50	1	0	1	15	6	0	1	1	0	0	0	1	0	0	0	1	1	1	0	0	1	1	0	0	0	1	0	0	0	0	149	81	115	6.7	4.3	0.4	16	14	276	57	8.64	5.9	6.4	147	4.6	105	66	175
70	47	1	38	0	3	6.3	0	1	0	0	0	0	1	0	0	0	0	0	1	0	0	0	1	0	0	0	1	0	0	0	0	76	48	68	7.3	4.2	0.5	16	29	142	18	0.67	99.6	5.1	141	4.2	106	125	124
71	71	1	4	1	14	5.8	0	1	1	0	0	0	1	0	0	0	0	1	1	1	0	1	1	1	0	0	1	0	0	0	0	135	72	85	6.1	3.1	0.3	10	10	154	57	3.69	13.7	9.5	141	4.3	110	78	141
72	60	0	2	1	1	6.4	1	0	1	0	0	0	1	0	0	0	1	1	0	0	0	1	1	0	0	1	1	1	1	0	1	110	52	69	7.2	4.7	0.8	21	14	224	15	0.54	86.9	4.4	140	4	104	52	139
73	72	0	2	1	13	9.8	1	1	1	0	1	1	1	0	0	0	1	1	0	0	0	0	1	0	0	0	1	0	0	0	0	130	68	82	7.5	3.4	0.4	15	13	262	16	0.81	54.9	6.2	141	3.5	102	175	205
74	40	1	1	0	10	10.7	1	0	1	0	0	0	1	0	0	0	1	0	0	0	0	0	1	0	0	0	1	1	1	0	1	132	93	87	5.3	2.3	0.4	15	20	167	21	2.2	28.4	5.5	141	4.3	109	525	251
75	53	0	0	1	5	6.4	1	1	1	0	0	0	0	0	0	0	1	0	1	1	0	1	1	0	0	0	1	0	0	0	0	148	87	82	7.3	4.2	0.6	16	24	212	23	1.04	43.9	6	144	4.6	108	136	254
76	53	0	0	1	5	6.4	1	1	1	0	0	0	0	0	0	0	1	0	1	0	0	1	1	0	0	0	1	0	0	0	0	147	90	80	7.3	4.2	0.6	16	24	212	23	1.04	43.9	6	144	4.6	108	136	254
77	56	1	1	0	2	8.8	1	0	0	0	0	1	1	0	0	0	1	1	0	0	0	0	1	0	0	0	1	0	0	0	0	161	98	83	6.7	4.3	0.6	21	18	193	12	0.73	86.2	5.9	140	4.1	102	65	223
78	56	1	1	0	2	7.4	1	0	0	0	0	1	1	0	0	0	1	0	0	0	0	0	1	0	0	0	1	0	0	0	0	129	94	89	6.9	4.1	0.4	21	18	205	16	0.88	70.6	7.1	139	4.1	104	156	226
79	48	1	13	1	33	8	1	1	1	0	0	0	1	0	0	1	1	0	1	0	0	0	0	0	0	0	1	0	0	0	0	146	91	75	7.1	4.6	0.6	35	53	200	15	0.98	65.3	7.2	141	4.5	103	200	224
80	67	0	0	1	25	5.9	1	0	1	0	0	1	1	0	0	0	1	0	1	0	0	0	1	0	0	0	1	0	0	0	0	116	64	85	7.8	4.9	0.6	22	14	192	15	0.6	75	3.8	137	3.8	98	46	198
81	61	1	6	1	10	6	1	0	1	0	0	0	1	0	0	0	1	0	0	0	0	1	1	0	0	0	1	0	1	1	0	154	97	63	7.5	4.5	0.6	22	27	156	19	0.95	63.1	7.4	143	4.5	110	122	180
82	53	1	2	1	20	5.5	0	0	1	1	0	0	0	0	0	0	1	0	0	0	0	1	1	0	0	0	1	0	0	0	1	130	75	80	7.6	4.6	0.5	13	10	223	47	7.87	6.5	5.9	140	5.1	101	141	192
83	58	0	0	1	11	10.4	1	0	1	0	0	1	1	0	0	0	0	1	1	1	1	0	1	1	1	1	0	1	0	0	0	121	82	98	6.8	3.7	0.4	17	23	204	17	1.14	38.7	6	137	4.2	101	130	315
84	55	1	2	1	1	6.8	0	0	1	0	0	0	1	0	0	0	1	0	1	0	0	0	1	0	0	0	0	1	1	1	0	158	71	75	6.1	3.4	0.6	17	13	211	18	0.97	63.8	6.2	141	4.3	104	116	219
85	37	1	0	1	3	8.8	1	0	1	0	0	0	1	0	0	0	0	1	1	1	1	0	1	0	1	0	0	1	0	0	0	139	93	68	7.6	4.2	0.6	15	18	182	20	1.26	48	7.5	142	4.7	105	264	245
86	70	1	1	0	13	7.6	1	0	0	0	0	0	1	0	0	0	1	0	1	0	0	1	1	0	0	0	0	0	1	0	0	132	78	50	7.3	4.5	0.4	19	20	175	17	1.13	47.7	7.5	139	4.9	103	114	138
87	80	1	0	1	33	6.9	0	1	1	0	1	1	1	0	0	0	1	0	0	0	0	0	1	0	0	0	0	1	1	0	0	135	96	63	7.2	4.1	0.5	18	12	211	19	1.13	46.3	3.7	145	4	108	83	177
88	76	0	0	1	11	7.7	0	1	0	1	1	0	1	0	0	0	0	1	1	1	0	0	1	1	0	0	0	1	0	0	0	125	70	43	6.9	3.9	1	23	18	308	16	0.64	67.7	4.4	144	4	110	50	157
89	59	0	1	1	6	8.4	0	1	1	0	0	0	1	0	0	0	1	0	1	1	1	1	1	1	0	0	0	0	0	0	0	143	52	70	7.2	3.6	0.3	19	24	188	39	1.52	25.9	4.1	142	4.8	106	206	209
90	65	1	7	1	10	7.1	0	1	1	0	1	0	1	0	0	0	1	0	1	1	0	1	1	1	0	1	0	0	0	0	0	132	78	65	4.9	2.2	0.4	27	28	286	44	1.99	27.6	6.7	141	4.8	107	110	275
91	33	1	0	0	21	7.4	0	1	0	0	0	1	1	0	1	0	0	1	1	1	0	0	1	0	0	0	0	1	1	1	0	179	105	113	5.9	3.5	0.5	22	27	186	7	0.79	83.7	6	137	4	101	90	197
92	59	1	0	1	10	6.8	1	0	1	0	0	1	1	0	0	0	0	0	1	1	1	0	1	0	1	0	0	1	1	0	0	122	77	72	6.8	3.7	0.5	17	16	260	25	1.3	41.9	4.1	141	5.9	108	158	268
93	66	0	2	0	6	9.1	1	1	1	0	0	0	0	0	0	0	1	1	0	0	0	1	1	0	0	0	0	1	1	1	0	104	54	81	6.8	3.3	0.5	14	14	184	13	0.46	101	2.1	136	3.9	96	267	310
94	57	0	13	1	12	7.6	1	0	1	0	0	0	1	0	0	0	1	0	0	0	0	1	1	1	0	1	0	0	1	0	1	170	94	77	7.2	4.2	0.7	20	23	261	17	0.8	57.3	6.4	143	4.9	107	179	256
95	52	1	8	1	1	5.7	0	1	1	0	0	0	1	0	0	0	0	0	1	0	0	1	1	0	0	1	0	0	0	0	0	186	77	80	6.7	3.9	0.3	20	25	251	37	2.05	28.5	7	141	5.1	105	84	302
96	38	0	4	0	15	10.6	0	1	0	0	0	0	0	0	0	0	1	0	1	0	0	1	1	0	0	0	0	0	0	0	0	102	56	65	7.3	4.2	0.6	10	8	106	8	0.41	133.9	4.4	139	3.7	104	88	178
97	38	0	4	0	15	6	0	1	0	0	0	0	1	0	1	1	0	0	1	0	0	1	1	1	0	0	0	0	0	0	0	96	51	68	7.8	4.4	0.6	9	9	119	10	0.43	127.1	4.2	141	4.2	105	93	172
98	50	1	9	0	10	5	0	1	1	0	0	0	1	0	1	1	0	0	1	0	0	1	1	0	0	0	0	0	1	1	0	99	61	84	7	4.5	0.4	12	8	160	25	1.18	52.7	9	139	3.9	109	101	167
99	47	0	0	0	21	7.4	1	1	1	0	0	1	1	0	1	0	1	0	0	0	0	0	1	0	0	0	0	1	0	0	0	137	86	68	6.6	3.5	0.6	20	21	228	31	1.27	36.6	7.6	138	4.3	103	102	292
100	53	0	12	1	10	5.7	1	1	1	0	0	0	1	0	0	0	1	0	1	1	0	1	1	0	0	0	0	0	0	0	0	140	70	71	6.9	3.8	0.4	10	7	164	26	1.14	40	6.9	139	4.3	105	169	190
101	48	1	1	0	16	11.5	0	1	0	0	0	0	1	0	1	0	1	0	0	0	0	1	1	0	0	0	0	0	0	0	0	159	86	70	6.8	4.5	1	13	15	161	13	0.36	195.3	3.6	141	4.1	104	82	175
102	72	1	8	0	12	7.2	1	0	0	0	1	0	1	0	0	0	1	1	0	0	0	1	1	0	0	0	0	0	0	0	1	129	75	87	7.1	4.2	0.6	17	18	155	14	0.91	62.8	3.3	137	5	104	125	159
103	67	0	1	1	1	10.3	1	0	1	1	1	1	1	0	1	0	1	1	0	0	0	0	1	0	0	0	0	0	0	0	0	172	89	73	7.8	4.3	0.6	19	18	243	22	1.02	42	5.2	139	5	104	193	233
104	52	0	8	1	3	7.3	0	1	1	1	1	0	1	0	0	0	0	0	1	1	1	1	1	1	0	1	0	1	1	0	0	182	99	72	7.4	4.3	0.4	17	17	175	10	0.65	73.9	5	139	4	103	232	179
105	43	1	13	0	2	10.3	0	1	0	0	0	0	0	0	0	0	1	0	1	1	1	0	1	1	0	1	0	0	0	0	0	106	67	63	7.3	4	1.1	15	20	154	14	0.68	100.5	6.2	138	4.4	101	268	225
106	28	0	10	0	4	7.4	1	0	1	0	0	1	1	0	0	0	1	0	0	0	0	0	1	0	0	0	0	0	0	0	0	120	66	80	8	3.9	0.6	49	69	239	15	0.41	146.1	6.9	135	4.7	98	472	325
107	68	1	3	0	33	8.6	0	1	1	0	0	1	1	0	0	0	1	0	1	0	0	0	1	0	0	0	0	0	0	0	0	127	77	81	7.5	4.3	1.2	29	30	193	17	1.25	42.6	5.9	139	4.3	102	511	225
108	72	0	7	1	16	6.7	1	1	1	0	0	1	1	0	0	0	1	0	1	0	0	0	1	1	0	1	0	0	0	0	0	153	73	63	7.1	4.2	0.6	19	17	173	27	0.48	93.8	5.1	142	4.7	104	95	197
109	61	1	4	0	20	8.7	0	1	0	0	0	1	1	0	1	0	1	0	1	0	0	0	1	1	0	0	0	1	1	0	0	121	63	73	7.2	4.3	0.6	19	32	188	13	0.78	78.2	6.2	136	4.4	97	170	230
110	61	1	2	0	20	8.3	0	1	0	0	0	0	1	0	1	0	0	0	1	1	1	1	1	1	0	0	0	0	0	0	0	117	67	71	7.4	4.5	0.6	17	14	189	15	0.64	97.2	5.2	138	4.7	101	118	267
111	71	0	1	1	28	6	0	1	1	0	1	0	1	0	0	0	0	0	1	0	0	1	1	0	0	0	1	0	0	0	0	146	59	70	7.4	4.5	0.9	16	14	203	25	1.27	32.6	6.3	141	4.2	110	131	135
112	72	1	1	1	21	8.1	1	0	0	1	1	0	1	0	0	0	0	0	1	1	1	1	1	1	0	0	1	0	0	0	0	108	55	72	6.9	4.4	0.6	20	29	204	23	0.83	67.5	5.9	139	4.6	102	100	126
113	49	1	0	1	10	7.4	1	1	1	0	0	0	1	0	0	0	1	0	1	0	0	1	1	0	0	1	1	0	0	0	1	163	94	72	7.7	4.3	0.9	27	50	222	14	0.86	75.3	7	142	4	103	278	261
114	75	1	2	1	10	6	0	1	0	1	1	1	1	0	0	0	0	0	1	1	1	0	1	0	0	0	1	0	0	0	0	129	51	69	7.4	4.6	0.5	14	10	190	22	0.97	58.3	6.5	142	5	106	139	167
115	47	1	37	0	3	6.5	0	1	0	0	0	0	1	0	0	0	0	0	1	0	1	0	1	1	0	1	1	0	0	0	0	107	57	63	7.8	4.8	0.7	18	29	144	15	0.66	101.2	5.2	140	4.8	98	165	145
116	30	1	1	0	0	8.1	0	1	0	0	0	0	1	0	0	0	0	0	1	0	0	0	1	0	0	0	1	1	1	1	0	126	77	101	6.5	4.2	0.6	13	16	158	13	0.58	132.6	4	140	4.8	102	74	186
117	50	1	1	1	10	8.1	1	1	1	0	0	0	1	0	0	0	0	0	1	1	1	1	1	0	0	0	1	0	0	0	0	173	104	83	6	3.2	0.8	5	10	231	18	0.97	65.3	6.1	142	3.8	104	164	190
118	62	0	6	1	13	6	0	1	1	1	0	0	1	0	0	0	1	0	1	1	1	1	1	0	0	0	1	1	1	0	0	132	71	78	6.4	3.5	0.5	15	17	186	15	0.98	44.4	5.9	142	3.9	106	131	204
119	48	1	1	0	16	11.5	0	1	0	0	0	0	1	0	1	1	0	0	1	0	0	0	1	0	0	0	1	0	0	0	0	158	81	52	6.8	4.5	1	13	15	161	13	0.36	195.3	3.6	141	4.1	104	82	175
120	71	0	9	1	4	7.4	0	1	1	0	0	1	1	0	0	0	0	0	1	1	1	0	1	1	0	0	1	0	0	0	0	140	74	88	7.4	4.1	1.6	24	27	206	11	0.67	65.4	4.9	142	3.5	105	297	141
121	45	1	1	0	9	6.7	1	0	1	0	0	0	1	0	0	1	1	0	1	1	0	0	1	1	0	0	1	1	1	0	0	151	78	85	6.4	4.1	0.6	13	20	167	13	0.72	92.6	5.6	142	3.9	104	277	233
122	45	1	1	0	9	6.7	1	0	1	0	0	0	1	0	0	1	1	0	1	0	0	1	1	0	0	0	1	1	1	1	0	166	78	81	5.9	3.7	0.9	37	140	204	8	0.72	92.6	4.4	145	3.8	106	127	164
123	47	1	21	0	7	7.5	0	1	1	0	0	1	1	0	1	0	1	0	1	0	0	0	1	0	0	0	1	0	1	0	0	151	90	92	6.5	3.9	1.1	24	21	269	15	1.02	62.9	7.8	142	4.6	106	154	211
124	66	1	19	1	24	6	1	0	0	0	0	1	0	0	1	1	1	1	0	0	0	0	1	0	0	0	1	0	0	0	0	107	66	83	7.5	4.2	0.4	41	38	188	15	0.93	63.1	7.3	146	4.6	112	429	212
125	57	1	4	1	19	5.7	1	0	1	0	0	1	1	0	0	1	1	0	1	0	1	0	1	1	0	1	1	0	0	0	0	147	79	98	7.2	4.6	0.5	16	16	189	41	2.46	22.8	6.8	140	4.3	104	216	298
126	69	1	14	1	18	6.8	1	0	0	1	1	1	1	0	1	1	1	0	1	0	0	0	1	0	0	0	1	0	0	0	0	132	64	59	7.7	4.4	0.8	21	26	198	17	0.71	83.7	5	140	4.6	104	140	175
127	52	1	2	1	4	6.1	1	0	1	0	0	0	1	0	0	0	1	1	1	1	0	1	1	1	0	0	1	1	0	0	0	127	76	80	6.5	3.4	0.3	29	35	322	20	1.61	37.1	5.6	141	4.6	104	247	198
128	51	1	2	1	5	7.4	1	0	1	0	0	0	1	0	0	0	1	1	1	1	0	0	1	1	0	0	1	0	0	0	0	150	85	80	6.9	4.1	0.5	20	33	267	24	0.74	87.8	5.5	141	4.1	103	149	252
[truncated: 20 more columns]
